# Supplementary material for: Exploring the Potential Mechanism of Liupao Tea Using UPLC-Q-TOF/MS and Network Pharmacology
Source: Pharmaceuticals (Basel). 2025 Feb 21;18(3):294. doi: 10.3390/ph18030294 (PMC11946460; doi:10.3390/ph18030294)
Supplement: Supplementary file 1 [file pharmaceuticals-18-00294-s001.zip]

Archive with 3 entries (2 files):
- pharmaceuticals-3442841-supplementary/
- pharmaceuticals-3442841-supplementary/Supplementary Material S1-Chemical constituents in Liupao tea by UPLC-QTOF-MS MS.xlsx
- pharmaceuticals-3442841-supplementary/Supplementary Material S2-Ion fragment information.pdf
