# Supplementary material for: Exploring the Potential Mechanism of Liupao Tea Using UPLC-Q-TOF/MS and Network Pharmacology
Source: Pharmaceuticals (Basel). 2025 Feb 21;18(3):294. doi: 10.3390/ph18030294 (PMC11946460; doi:10.3390/ph18030294)
Supplement: Supplementary file 1 [file pharmaceuticals-18-00294-s001.zip › pharmaceuticals-3442841-supplementary/Supplementary Material S1-Chemical constituents in Liupao tea by UPLC-QTOF-MS MS.xlsx]

## Sheet: Tab. S1
Table S1 Chemical constituents in Liupao tea by UPLC-QTOF-MS /MS
No.	tR(min)	Compound	Molecular formula	Ion Mode	Measured value ( m/z)	Error (×10-6 )	MS /MS fragmention( m/z)	Category	Reference
1	0.48	6-O-(beta-D-Xylopyranosyl)-beta-D-glucopyranose	C11H20O10	[M-H]-	311.097	-3.9	311.0968、179.0547、125.0243	Carbohydrates	Sciex
2	0.5	7-Methylxanthine	C6H6N4O2	[M-H]-	165.041	-5.5	165.0413、105.0177、87.0090 75.0093、59.0136	Alkaloid	Pubchem
3	0.5	Paeonol*	C9H10O3	[M-H]-	165.056	4	165.0413、105.0177、75.0093	Phenolic acid	Sciex
4	0.53	1-Galloyl-glucose	C13H16O10	[M-H]-	331.068	3.3	331.0774、211.0251、169.0145	Carbohydrates	Pubchem
5	0.53	Citric Acid	C6H8O7	[M-H]-	191.019	-1	191.0553、173.0444、111.0077 87.0081、85.0287、57.0343	Organic Acid	Sciex
6	0.53	Theogallin	C14H16O10	[M-H]-	343.068	1.7	343.0667、191.0558	Flavonoid	Ge Y, Bian X, Sun B, et al. Dynamic profiling of phenolic acids during pu-erh tea 523 fermentation using derivatization liquid chromatography-mass spectrometry approach. J 524 Agric Food Chem. 2019;67(16):4568-4577. doi:10.1021/acs.jafc.9b00789
7	0.54	D-Ascorbic Acid	C6H8O6	[M-H]-	175.025	2.5	175.0249、87.0448、67.0200	Vitamin	Sciex
8	0.57	D-(-)-Quinic acid*	C7H12O6	[M-H]-	191.055	-5	191.0553、173.0444、137.0253 127.0400、85.0282	Organic Acid	Sciex
9	0.7	Adenine	C5H5N5	[M-H]-	134.048	2.4	134.0479、107.0341、92.0271 65.0148	Purine	Sciex
10	0.71	Uridine	C9H12N2O6	[M-H]-	243.062	-0.7	152.0339、110.0246、82.0294 66.0350	Purine	Sciex
11	0.94	Gallic acid*	C7H6O5	[M-H]-	169.014	-1.5	169.0143、125.0229、107.0138 79.0184、67.0188	Phenolic acid	Sciex
12	0.94	Pyrogallol	C6H6O3	[M-H]-	125.024	-0.4	125.0244、97.0303、81.0359 79.0186、69.0344	Others	Pubchem
13	2.33	3,4-Dihydroxybenzaldehyde*	C7H6O3	[M-H]-	137.024	-1	137.0244、108.0208、92.0268 65.0035	Phenolic acid	Sciex
14	2.63	(-)Epigallocatechin*	C15H14O7	[M-H]-	305.067	0.5	305.0655、261.0777、219.0655 179.0343、125.0236	Flavonoid	Sciex
15	2.64	Dihydromyricetin	C15H12O8	[M-H]-	319.046	0.8	257.0426、137.0256、125.0282	Flavonoid	Sciex
16	3.55	Procyanidin B2	C30H26O12	[M-H]-	577.135	-1	577.1350、451.1028、407.0770 289.0718、245.0808、125.0242	Flavonoid	Sciex
17	3.78	Methyl gallate	C8H8O5	[M-H]-	183.03	1.1	118.9381、94.9229	Phenolic acid	Sciex
18	4.18	Catechin*	C15H14O6	[M-H]-	289.071	-3	289.0693、203.0702、187.0394 151.0395、123.0439、109.0284	Flavonoid	Sciex
19	4.18	Epicatechin*	C15H14O6	[M-H]-	289.071	-3	289.0693、203.0702、187.0394 151.0395、123.0439、109.0284	Flavonoid	Sciex
20	4.18	Marmesin	C14H14O4	[M-H]-	245.082	-0.6	245.0860、227.0692、159.0449	Coumarin	Sciex
21	4.18	(+)-Dihydrokaempfero1	C15H12O6	[M-H]-	287.057	1.4	287.0631、259.0746、243.0725 215.0452	Flavonoid	Sciex
							201.0550 151.0407、125.0260
22	4.25	Ethyl ferulate	C12H14O4	[M-H]-	221.082	0.9	221.0665、178.9696、133.0998	Others	Sciex
23	4.28	3-pcoumaroylquinic acid	C16H18O8	[M-H]-	337.093	0.6	244.9932、173.0455、163.0391 119.0508、93.0346、71.0152	Phenolic acid	Sciex
24	4.28	Shikimic Acid	C7H10O5	[M-H]-	173.046	1.9	136.9359、93.0342	Organic Acid	Sciex
25	4.52	Vitamin B2	C17H20N4O6	[M-H]-	375.131	-0.8	375.1281、255.0881、212.0830	Vitamin	Sciex
26	4.46	Esculetin	C9H6O4	[M-H]-	177.019	0.5	177.0192、145.0072、133.0301 89.0390、65.0035	Coumarin	Sciex
27	5.1	Epigallocatechin 3-O-gallate*	C22H18O11	[M-H]-	457.078	0.2	457.0755、305.0662、219.0663 169.0139、125.0243	Flavonoid	Sciex
28	5.59	Quercetin 3-O-rhamnoside-7-O-glucoside	C27H30O17	[M-H]-	625.141	0.8	625.1420、317.0302、125.0222	Flavonoid	Sciex
29	5.61	Schaftoside*	C26H28O14	[M-H]-	563.14	-0.9	563.1381、473.1084、443.0997 383.0764、353.0659、297.0768	Flavonoid	Sciex
30	5.61	Isoshaftoside	C26H28O14	[M-H]-	563.14	-0.9	563.1381、473.1084、443.0997 383.0764、353.0659、297.0768	Flavonoid	Sciex
31	5.69	Myricetin 3-O-beta-D-glucopyranoside	C21H20O13	[M-H]-	479.083	-0.3	479.0820、316.0212、271.0248 258.0248	Flavonoid	Sciex
32	6.32	Ellagic acid*	C14H6O8	[M-H]-	300.998	-1.7	300.9960、245.0096、229.0138 201.0191	Phenolic acid	Sciex
							173.0241、145.0294
33	6.36	(-)-Epicatechin-3-O-gallate	C22H18O10	[M-H]-	441.082	-0.9	441.0817、289.0712、245.0820 169.0134、125.0238	Flavonoid	Sciex
34	6.56	6,8-Di-C-beta-D-arabinopyranosylapigenin	C25H26O13	[M-H]-	533.13	-0.8	533.1286、443.0978、413.0882 353.0659	Flavonoid	Sciex
35	6.57	Rutin*	C27H30O16	[M-H]-	609.145	-2.3	609.1429、301.0339、300.0255 271.0245	Flavonoid	Sciex
36	6.57	Apigenin 7-glucoside*	C21H20O10	[M-H]-	431.098	-1.1	431.0971、311.0552、117.0332	Flavonoid	Sciex
37	6.79	Hyperoside（Quercetin-3-galactoside）*	C21H20O12	[M-H]-	463.088	-0.4	463.0854、301.0338、300.0251 271.0236、151.0036	Flavonoid	Sciex
38	6.92	Epigallocatechin 3-O-p-coumarate	C24H20O9	[M-H]-	451.104	0.2	451.1045、311.0572、281.0465	Flavonoid	Sciex
39	7.04	Kaempferol-3-O-(2''-O-beta-D-glucopyl)-beta-D-rutinoside	C33H40O20	[M-H]-	755.204	-0.4	755.2033 285.0395	Flavonoid	Sciex
40	7.09	Kaempferol 3-O-(2,6-di-O-alpha-L-rhamnopyranosyl)-beta-D-galactopyranoside	C33H40O19	[M-H]-	739.208	-0.9	739.2086 285.0400	Flavonoid	Sciex
41	7.14	Isolariciresinol	C20H24O6	[M-H]-	359.15	0.4	359.1518、344.1284、313.1097 241.0517	Flavonoid	Sciex
							191.0701、109.0287
42	7.72	Epigallocatechin 3-O-caffeate	C24H20O10	[M-H]-	467.099	0.6	467.0991、305.0633	Phenolic acid	Ni WJ, Chen XX, Wei SY, et al. Study on the mechanism of active components of Liupao tea 526 on 3CLpro based on HPLC-DAD fingerprint and molecular docking technique. J Food 527 Biochem. 2021;45(5):e13707. DOI:10.1111/jfbc.13707.
43	7.46	Kaempferol-3-O-rutinoside	C27H30O15	[M-H]-	593.15	-1.3	593.1482、285.0389、284.0313 255.0299、151.0048	Flavonoid	Sciex
44	7.7	Luteolin-7-O-glucoside*	C21H20O11	[M-H]-	447.093	-0.9	447.0915、285.0398、284.0308 255.0286、227.0339	Flavonoid	Sciex
45	9.97	Epigallocatechin 3-O-cinnamate	C24H20O8	[M-H]-	435.108	-0.4	435.109	Flavonoid	Zhu MZ, Li N, Zhou F, et al. Microbial bioconversion of the chemical components in dark 529 tea. Food Chem. 2020;312:126043. DOI:10.1016/j.foodchem.2019.126043.
46	10.08	Quercetin*	C15H10O7	[M-H]-	301.036	1	301.0353、273.0393、151.0033 121.0297	Flavonoid	Sciex
47	10.9	Desgalloyl theasinensin F	C30H26O13	[M-H]-	593.13	0.6	593.129	Flavonoid	Zhu MZ, Li N, Zhou F, et al. Microbial bioconversion of the chemical components in dark 529 tea. Food Chem. 2020;312:126043. DOI:10.1016/j.foodchem.2019.126043.
48	11.26	Naringenin*	C15H12O5	[M-H]-	271.061	-0.3	271.0595、177.0221、151.0029 119.0499、107.0143	Flavonoid	Sciex
49	23.64	4-Dodecylbenzenesulfonic acid	C18H30O3S	[M-H]-	325.184	-0.9	325.1822、183.0109、170.0041	Organic Acid	Sciex
50	26.22	linoleic acid	C18H32O2	[M-H]-	279.233	-0.1	279.2319、95.0873、69.0708	Fatty acid	Pubchem
51	27.43	Palmitic acid	C16H32O2	[M-H]-	255.233	-0.3	255.2311、237.2204	Fatty acid	Sciex
52	0.52	Valine*	C5H11NO2	[M+H]+	118.085	-6.7	118.0853、58.0643	Amino acid	Sciex
53	0.53	Guanine	C5H5N5O	[M+H]+	152.056	-5.9	152.0560、135.0293、110.0344 80.0244	Purine	Sciex
54	0.7	L-Pyroglutamicacid	C5H7NO3	[M+H]+	130.05	2.8	130.9966、56.0658	Amino acid	Sciex
55	0.7	hypoxanthine	C5H4N4O	[M+H]+	137.045	-3	137.0458、119.0360、110.0351 94.0408、55.0294	Alkaloid	Sciex
56	0.73	Adenosine	C10H13N5O4	[M+H]+	268.104	0.4	268.1022、136.0621	Purine	Sciex
							119.0366、57.0336
57	1.57	Theobromine	C7H8N4O2	[M+H]+	181.071	-6.6	181.0717、163.0611、138.0664 110.0716、67.0291	Alkaloid	Sciex
58	3.35	Caffeine	C8H10N4O2	[M+H]+	195.086	-6.5	195.0863、138.0649、123.0417 110.0701、69.0439	Alkaloid	Sciex
59	4.18	Benzoic acid	C7H6O2	[M+H]+	123.044	1.7	123.0473、105.0362、51.0240	Organic Acid	Sciex
60	5.57	Raspberry Ketone	C10H12O2	[M+CH3OH+H]+	197.117	0.5	197.1194、170.0864	Others	Sciex
61	11.74	6-Shogaol	C17H24O3	[M+H]+	277.178	-5.9	277.1780、254.9432	Phenolic acid	Sciex
62	16.47	2-Amino-1,3,4-octadecanetriol	C18H39NO3	[M+H]+	318.3	-1.7	318.2996、300.2904、256.2634 212.2378、102.0923	Others	Sciex
63	26.77	Palmitamide	C16H33NO	[M+H]+	256.262	-4.9	256.2616、130.1235、116.1077 88.0760、57.0699	Fatty amide	Sciex
64	28.7	Oleamide	C18H35NO	[M+H]+	282.279	-0.6	282.2802、265.2540、247.2415 163.1492、135.1180	Fatty amide	Sciex
65	29.45	Stearic acid amide	C18H37NO	[M+H]+	284.294	-3.6	284.2918、102.0918、74.0604 57.0698	Fatty amide	Sciex
Note: * Compounds identified by comparison with reference
